# Supplementary material for: Analysis of Organic Residues on Neolithic Pottery in Different Settlements in Poland
Source: Molecules. 2026 Jul 1;31(13):2309. doi: 10.3390/molecules31132309 (PMC13390663; doi:10.3390/molecules31132309)
Supplement: Supplementary file 1 [file molecules-31-02309-s001.zip]

Archive with 3 entries (3 files):
- File S1 Example Chromatograms.pdf
- File S2.zip
- File S3 README.md
