# Supplementary material for: Analysis of Organic Residues on Neolithic Pottery in Different Settlements in Poland
Source: Molecules. 2026 Jul 1;31(13):2309. doi: 10.3390/molecules31132309 (PMC13390663; doi:10.3390/molecules31132309)
Supplement: Supplementary file 1 [file molecules-31-02309-s001.zip › File S3 README.md]

# Data Dictionary for Supplementary Materials

**Corresponding author:** Łukasz Orszański  
**Date:** 2026-04-09  
**Related manuscript:** Analysis of organic residues on Neolithic pottery in different settlements in Poland

---

## Table S1: `pca_3d_scores.csv`

**File format:** CSV (semicolon-separated values)  
**Missing data:** Not applicable (all cells contain data)

| Column Header | Description |
| :--- | :--- |
| `PC1 (33.92%)` | First principal component score. The percentage in parentheses indicates the proportion of total variance explained. |
| `PC2 (22.88%)` | Second principal component score. The percentage in parentheses indicates the proportion of total variance explained. |
| `PC3 (16.87%)` | Third principal component score. The percentage in parentheses indicates the proportion of total variance explained. |
| `Location` | Name of the Neolithic settlement from which the pottery sample was sourced. |

---

## Table S2: `pairwise_adonis_result.csv`

**File format:** CSV (semicolon-separated values)  
**Missing data:** Not applicable (all cells contain data)

| Column Header | Description |
| :--- | :--- |
| `pairs` | The names of the two settlements being compared in the pairwise test (e.g., "SettlementA-SettlementB"). |
| `Df` | Degrees of freedom for the PERMANOVA test. |
| `SumsOfSqs` | Sum of squares (measure of variance explained by the grouping factor). |
| `F.Model` | F-statistic value from the PERMANOVA model (higher values indicate greater separation between groups). |
| `R2` | Effect size (proportion of variance explained by the grouping factor), ranging from 0 to 1. |
| `p.value` | Raw p-value obtained from the permutation test. |
| `p.adjusted` | P-value corrected for multiple comparisons using the False Discovery Rate (FDR) method. |
| `sig` | Significance marker: `***` for p < 0.001, `**` for p < 0.01, `*` for p < 0.05, `NS` for not significant. |

---

## File S1: `Example_chromatograms.pdf`

**File format:** PDF  
**Missing data:** Not applicable

This file contains 18 representative chromatograms, numbered as **Figures S1–S18**, corresponding to the 18 pottery samples analyzed in this study. Each chromatogram shows the organic residue profile detected by GC-MS.

---

## File S2: `Tables.pdf`

**File format:** PDF  
**Missing data:** Not applicable

This file contains two tables: Table S1. Principal component analysis (PCA) scores for the first three principal components and Table S2. Pairwise PERMANOVA (adonis) results comparing organic residue profiles between settlements.
